# Supplementary material for: Perspectives in the Development of Tools to Assess Vaccine Literacy
Source: Vaccines (Basel). 2024 Apr 16;12(4):422. doi: 10.3390/vaccines12040422 (PMC11054371; doi:10.3390/vaccines12040422)
Supplement: Supplementary file 1 [file vaccines-12-00422-s001.zip]

Archive with 1 entries (1 files):
- vaccines-2885261-supplementary.pdf
